# Supplementary material for: Enteric neural stem cell transplant restores gut motility in mice with Hirschsprung disease
Source: JCI Insight. 2024 Jul 23;9(17):e179755. doi: 10.1172/jci.insight.179755 (PMC11385093; doi:10.1172/jci.insight.179755)
Supplement: Supporting data values [file jciinsight-9-179755-s148.xlsx]

## Sheet: Fig. 2B
Wild Type	EDNRB-KO	EDNRB-KO - Tx
28.4311	197.105	43.2
29.5957	131.457	68.44
36.1074	266.267	60.27
59.4387	153.191	152.55
27.6407	136.472	115.81
29.2506
58.4148
33.8461
44.6751

## Sheet: Fig. 2C
Wild Type	WT-TTX	EDNRB-KO	KO-TTX	EDNRB-KO - Tx	Tx-TTX
5.8868	0.1733	0.5543	0.2118	4.0973	0.4963
6.2915	0.2221	0.5127	0.15427	4.0272	0.4768
3.2297	0.7911	0.3773	0.29577	4.3373	0.8704
3.592	0.6289	0.4579	0.14855	4.8401	0.6813
6.3909	0.4982	0.1263		4.61	0.58
3.4469	0.5845			3.6165	0.8015
5.2444	0.605			4.0482	0.7181
	0.9057
	0.6788

## Sheet: Fig. 2D
Ednrb WT	Ednrb KO	Ednrb KO + Cells
-2.5374	0.095332	-0.5782
-1.5129	0.443129	-0.3702
-4.2789	0.817356	-2.4427
		-2.0726
		-0.2492

## Sheet: Fig. 2E
Wild Type	EDNRB-KO	EDNRB-KO - Tx
1.5864	1.9755	4.3235
1.3976	0.8686	1.9205
3.2846	4.9703	0.5607
1.5883	2.4767	3.5769
2.4976	1.3458
2.9412
2.0599

## Sheet: Fig. 2F
Wild Type	EDNRB-KO	EDNRB-KO - TREATMENT
1.9672	1.7504	5.9726
1.8372	1.8714	5.6402
4.0922	3.3014	4.29
2.2848	1.0129	5.0577
2.2265	4.61061	6.2503
6.7095		2.3988
8.4287		2.6121
5.6255		2.1715
8.1423		9.5326
		3.337
		5.337

## Sheet: Fig. 3D
Ednrb WT	Ednrb WT + TTX	Ednrb KO + Cell Tx	Ednrb KO + Cell Tx -TTX	Ednrb KO + Cell-ChR2 Tx	Ednrb KO + Cell-ChR2 Tx - TTX
2.6958	0.4677	0.0698	0.0555	4.0372	1.2219
4.3961	1.0446	0.1665	0.0888	2.2993	0.6645
3.2863	0.5151			3.7813	0.473
				1.5187	0.5617

## Sheet: Sheet7
	PLP1+	PLP1+	PLP1+	PLP1+	PLP1+	PLP1+	PLP1+	PLP1+	PLP1+	PLP1+	PLP1+/Baf+	PLP1+/Baf+	PLP1+/Baf+	PLP1+/Baf+	PLP1+/Baf+	PLP1+/Baf+	PLP1+/Baf+	PLP1+/Baf+	PLP1+/Baf+	nNOS+/Baf+	nNOS+/Baf+	nNOS+/Baf+	nNOS+/Baf+	nNOS+/Baf+	nNOS-/CalR-/Baf+	nNOS-/CalR-/Baf+	nNOS-/CalR-/Baf+	nNOS-/CalR-/Baf+	nNOS-/CalR-/Baf+	Cal+/Baf+	Cal+/Baf+	Cal+/Baf+	Cal+/Baf+	Cal+/Baf+
LB CTRL	60.8108	57.037	57.6923	57.1429	58.8785	57.2368	56.1983	65.9574	55.102	56.7416										9.4595	14.8148	15.3846	10	15.8879	5.3876	2.5283	6.7103	6.3265	2.1999	24.3421	25.6198	20.2128	26.5306	23.0337
Tx Day10	92.5824	89.4198	87.8143	85.7708	87.5	87.9195	84.507	91.4286												5.2198	9.0444				0	3.9286				4.0268	1.9048
NS in vitro	81.0127	80.597	86.747	88.8889	67.6923	85.7143	73.913	94.5652	89.4737		2.5316	5.9701	0	0	12.3077	2.8571	5.4348	1.087	0	0	0	0	2.2222		14.9172	13.4328	13.253	7.8019		1.5385	0	0	1.087
SB CTRL	63.8889	64.1026	63.8889	62.6506	69.0476															9.5541	9.434	9.3023	11.2903	10.8696	4.3347	5.9507	4.5866	5.5771	8.1781	22.2222	20.5128	22.2222	20.4819	11.9048

## Sheet: Fig. 6C
Wild Type	EDNRB-KO	EDNRB-KO - CTx
5	0	9
6	1	8.5
3.5	0	7
3	1
6.5	1
5.75	0

## Sheet: Fig. 6D
Wild Type	EDNRB-KO	EDNRB-KO - CTx
2.4776	0.2185	2.98
2.34966	0.711333	2.777
3.404	0.6805	1.75267
2.84704	0
1.23751
1.7625

## Sheet: Fig. 6E
Wild Type	EDNRB-KO	EDNRB-KO - CTx
33.085	15.8355	29.9157
29.1522	11.8228	26.9066
33.2152	8.672	22.5822
33.3844	0
31.7464

[truncated: 4 more sheets: Fig. 6F, Fig. 6G, Suppl. Fig. 1E, Suppl. Fig. 4B]
